# Supplementary material for: Where there’s smoke, there’s fire: what current and future providers do and do not know about electronic cigarettes
Source: BMC Public Health. 2020 Jul 20;20:1145. doi: 10.1186/s12889-020-09265-5 (PMC7372802; doi:10.1186/s12889-020-09265-5)
Supplement: Supplementary file 2 — Additional file 2 Comparing participants’ perspectives on e-cigarettes by occupational group. Table of results generated from free listing data analysis. [file 12889_2020_9265_MOESM2_ESM.xlsx]

## Sheet: Sheet1
Additional File 2. Comparing participants’ perspectives on e-cigarettes by occupational group
Attendings (N=15)				Residents (N=15)				Medical Students (N=33)				Nursing Students (N=28)
Question 1: What words or phrases come to mind when you think about electronic cigarettes?
Worda	Freq (%)b	Rankc	Sald	Worda	Freq (%)b	Rankc	Sald	Worda	Freq (%)b	Rankc	Sald	Worda	Freq (%)b	Rankc	Sald
Nicotine	53.3	2.63	0.43	JUUL	40	3.17	0.297	Vape	45.5	2.47	0.375	Cancer	28.6	2.63	0.214
Young people	40	3.67	0.287	Young people	33.3	2.8	0.243	Smoking	30.3	2.8	0.269	Unhealthy	46.4	4.38	0.206
Addiction	46.7	5.43	0.223	Flavors	46.7	4.71	0.232	Flavors	36.4	3.58	0.244	Lungs	28.6	4	0.162
Tobacco	20	2.33	0.17	Convenient	33.3	4.2	0.21	Smoke	18.2	1.5	0.164	JUUL	17.9	2.6	0.152
Flavors	46.7	7.43	0.168	Smell	26.7	2.75	0.188	Nicotine	24.2	4.88	0.155	Smoking	17.9	2.2	0.15
Tobacco industry	26.7	5	0.167	Smoke	20	1.67	0.184	Young people	24.2	4	0.155	Vape	17.9	2	0.146
Smell	26.7	5	0.161	Comparison to cigarettes	26.7	3.75	0.171	Trendy	24.2	5.13	0.148	Smell	17.9	2.2	0.144
				Vapor	20	2.33	0.156	Vapor	18.2	2.17	0.147	Smoke	17.9	2.6	0.142
				E-juice	20	3.67	0.141	Smell	21.2	4.71	0.13	Technological	17.9	2.4	0.138
				Negative	20	4.33	0.129	Tobacco	18.2	4.83	0.124	Negative	32.1	5	0.124
				Nicotine	20	4	0.128	JUUL	18.2	3.83	0.118	Young people	17.9	4	0.113
				Trendy	20	3.67	0.124	Smoking cessation aid	21.2	5.71	0.113	Alternative to cigarettes	10.7	2	0.092
								Technological	18.2	4.33	0.11
Question 2: What words or phrases come to mind when you think about the health implications of e-cigarette use?
Worda	Freq (%)b	Rankc	Sald	Worda	Freq (%)b	Rankc	Sald	Worda	Freq (%)b	Rankc	Sald	Worda	Freq (%)b	Rankc	Sald
Addiction	33.3	1.4	0.315	Cancer	46.7	3.43	0.289	Cancer	42.4	2.64	0.296	Lung disease	39.3	2.36	0.308
Not well understood	33.3	2.4	0.252	Less harmful than cigarettes	26.7	1.5	0.24	Lung disease	36.4	2.5	0.26	Cancer	32.1	1.89	0.285
Nicotine	33.3	2.6	0.239	Lung cancer	26.7	2	0.231	Addiction	30.3	3.2	0.216	Addiction	25	3.57	0.17
I don't know	20	2	0.17	I don't know	26.7	2.5	0.192	Less harmful than cigarettes	27.3	2.89	0.167	COPD	21.4	3.17	0.131
Lung disease	26.7	3.25	0.161	Unhealthy	20	2	0.157	Lung cancer	21.2	2.43	0.163	Heart disease	17.9	3.4	0.128
Cancer	20	3	0.121	Not well understood	20	2.67	0.145	I don't know	12.1	1.5	0.096	Lung cancer	14.3	2.75	0.109
Gateway	20	5.33	0.109	COPD	20	2.33	0.136					Same risks as smoking	10.7	1.67	0.089
Chemicals	20	3.33	0.104	Lung disease	20	3.33	0.119
COPD	20	3.67	0.104	Gateway	13.3	1.5	0.117
a Terms were created based on standardized word forms and synonyms from participant responses.
b Frequency is the percentage of participants in the group that mentioned the term.
c Average rank reflects the average order in which the term appeared within a participant's list.
d Salience Sj = [∑ ((Li − Rj + 1)/ Li)]/N, where Li = length of list i, Rj = order the term j appeared in list i, and N = total number of lists in each group.
Bolded terms are shared by attendings, residents, medical students, and nursing students.
